# Supplementary material for: Differential Cytokine-Induced Responses of Polarized Microglia
Source: Brain Sci. 2021 Nov 10;11(11):1482. doi: 10.3390/brainsci11111482 (PMC8615503; doi:10.3390/brainsci11111482)
Supplement: Supplementary file 1 [file brainsci-11-01482-s001.zip]

Archive with 1 entries (1 files):
- brainsci-1430491-supplementary.pdf
